# Supplementary material for: Neodymium-Mediated Coordinative Chain Transfer Polymerization of Isoprene in the Presence of External Donors
Source: Molecules. 2023 Oct 31;28(21):7364. doi: 10.3390/molecules28217364 (PMC10648742; doi:10.3390/molecules28217364)
Supplement: Supplementary file 1 [file molecules-28-07364-s001.zip]

Archive with 1 entries (1 files):
- molecules-2642261-supplementary.pdf
